# Supplementary material for: Lipid-driven alignment and binding of p7 dimers in early oligomer assembly
Source: PLoS Comput Biol. 2025 Nov 25;21(11):e1013736. doi: 10.1371/journal.pcbi.1013736 (PMC12671758; doi:10.1371/journal.pcbi.1013736)
Supplement: S1 Table — The composition of the bilayer in the Surface model was set as 55% DOPC, 21% DPPE, 11% POPI, 9% cholesterol and 4% DOPS. Each membrane contained 1200 total lipids (600 per leaflet). (XLSX) [file pcbi.1013736.s002.xlsx]

## Sheet: Sheet1
model	replica	total atoms	water	box size	sim. time (ns)
			atom	(x, y, z, in nm)
Bound (reference)	Rep1	212693	210297	13 x 13 x 13	400
	Rep2	212693	210297	13 x 13 x 13	400
	Rep3	212693	210297	13 x 13 x 13	400
Sep (water)	Rep1	212225	209829	13 x 13 x 13	400
	Rep2	214349	211953	13 x 13 x 13	400
	Rep3	214349	211953	13 x 13 x 13	400
Surface (membrane)	Rep1	528710	371586	18.8 x 18.8 x 14.6	1000
	Rep2	535295	378171	18.8 x 18.8 x 14.9	1000
	Rep3	534764	377640	18.8 x 18.8 x 14.9	1000
	Rep4	534677	377553	18.7 x 18.7 x 15.0	1000
