# Supplementary material for: Lipid-driven alignment and binding of p7 dimers in early oligomer assembly
Source: PLoS Comput Biol. 2025 Nov 25;21(11):e1013736. doi: 10.1371/journal.pcbi.1013736 (PMC12671758; doi:10.1371/journal.pcbi.1013736)
Supplement: S2 Table — Nomenclature corresponds to the C36m FF [35,40]. (XLSX) [file pcbi.1013736.s003.xlsx]

## Sheet: Sheet1
Amino Acid	Atom names	Atom types
GLY	HA1	HB2
ALA	CB	CT3
VAL	CB	CT3
LEU	CG	CT1
ILE	CG1	CT2
PHE	CZ	CA
PRO	CG	CP2
SER	OG	OH1
THR	CB	CT1
TYR	OH	OH1
LYS	NZ	NH3
ARG	CZ	C
HSD	CE1	CPH2
TRP	NE1	NY
ASN	CG	CC
